# Supplementary material for: Nutritional and Lifestyle Therapy for NAFLD in People with HIV
Source: Nutrients. 2023 Apr 20;15(8):1990. doi: 10.3390/nu15081990 (PMC10140991; doi:10.3390/nu15081990)
Supplement: Supplementary file 1 [file nutrients-15-01990-s001.zip]

Archive with 1 entries (1 files):
- nutrients-2339183-supplementary.pdf
